# Supplementary material for: Agro-Physiological and DNA Methylation Responses to Salinity Stress in Wheat (Triticum aestivum L.), Aegilops cylindrica Host, and Their Introgressed Lines
Source: Plants (Basel). 2024 Sep 24;13(19):2673. doi: 10.3390/plants13192673 (PMC11479238; doi:10.3390/plants13192673)
Supplement: Supplementary file 1 [file plants-13-02673-s001.zip]

Archive with 1 entries (1 files):
- plants-3189451-supplementary.pdf
